# Supplementary material for: Examining the Association Between Overweight, Obesity, and Irritable Bowel Syndrome: A Systematic Review and Meta-Analysis
Source: Nutrients. 2024 Nov 21;16(23):3984. doi: 10.3390/nu16233984 (PMC11643418; doi:10.3390/nu16233984)
Supplement: Supplementary file 1 [file nutrients-16-03984-s001.zip]

Archive with 3 entries (3 files):
- 20241112 ibs obesity supp.pdf
- Supplementary Material MOOSE Checklist.pdf
- Supplementary Material PRISMA Checklist.pdf
